# Supplementary material for: Ehrlich Tumor Induces TRPV1-Dependent Evoked and Non-Evoked Pain-like Behavior in Mice
Source: Brain Sci. 2022 Sep 15;12(9):1247. doi: 10.3390/brainsci12091247 (PMC9496717; doi:10.3390/brainsci12091247)
Supplement: Supplementary file 1 [file brainsci-12-01247-s001.zip]

Archive with 3 entries (3 files):
- Table S1 MMB BRAIN SCIENCES .pdf
- Table S2 MMB BRAIN SCIENCES .pdf
- Table S3 MMB BRAIN SCIENCES .pdf
